# Supplementary material for: Financial Literacy and Gambling Behaviour: A Systematic Review
Source: J Gambl Stud. 2025 Sep 29;41(4):1383–99. doi: 10.1007/s10899-025-10426-7 (PMC12657524; doi:10.1007/s10899-025-10426-7)
Supplement: Supplementary file 1 — (XLSX 35.4 KB) [file 10899_2025_10426_MOESM1_ESM.xlsx]

## Sheet: Supp Table A
Supplementary Table A: Measurement of Financial Literacy
First Author	Year	Type	Number of items	Detailed description of measurement
Amonhaemanon	2022	Subjective	1	Subjective financial literacy confidence was self-reported on a 10-point Likert scale ranging from 0 = no literacy to 10 = high literacy.
		Objective	unclear	Objective financial literacy was measured by adapting the approaches used by the Bank of Thailand report (2016), Lusardi (2012) and Lusardi and Mitchell (2007). A total financial literacy score was calculated by summing correct answers to the questions which addressed seven topics (Deposit Protection Agency (DPA), the Credit Bureau, compound interest, inflation, purchasing power, risk and return …
Amonhaemanon	2023	Subjective	1	Subjective financial literacy confidence was measured with the question "What number would you be on a scale from 0 to 10, where 0 is not at all knowledgeable about personal finance; no financial literacy and 10 is very knowledgeable about personal finance; high financial literacy?”
		Objective	10	Ten questions, adapted from the Bank of Thailand report (2016), Lusardi (2012) and Lusardi and Mitchell (2007), were used to measure objective financial literacy. The ten items addressed seven topics (Deposit Protection Agency (DPA), the Credit Bureau, compound interest, inflation, purchasing power, risk and return from investment, and risk diversification). Each correct answer was scored 1. A to…
Bechetti et al.	2018	Objective	3	Financial literacy was measured using the Big 3, which includes three multiple-choice questions that address inflation, compound interest, and risk diversification respectively. Participants were required to choose the correct answer from the choices provided. Financial literacy was measured as both overall performance across all three questions combined and as the performance on each question in…
Cho et al.	2022	Objective	6	Financial literacy was measured by scoring respondents' correct answers to six financial literacy questions (5 taken from the Big 5 and one additional question) and then standardising these scores into a z-score. To address potential endogeneity, they also used the ZCTA-level of education as an instrumental variable.
Razen et al.	2021	Objective	2	Two of the three items from the Big 3 were used to measure financial literacy. The two items were the questions relating to interest and risk diversification respectively. Both questions were multiple-choice format with participants required to select what they believed to be the correct answer from a varying number of choices. Financial literacy was computed as the sum of correct answers, with a…
Watanapongvanich et al.	2022	Objective	3	Financial literacy was measured using the Big 3, which includes three multiple-choice questions that address inflation, compound interest, and risk diversification respectively. Participants were required to choose what they believe is the correct answer from the choices provided (correct answers were assigned a score of 1, incorrect answers a score of 0). The financial literacy variable was calc…
Watanapongvanich et al.	2021	Objective	3	Financial literacy was measured using the Big 3, which includes three multiple-choice questions that address inflation, compound interest, and risk diversification respectively. Participants were required to choose what they believe is the correct answer from the choices provided (correct answers were assigned a score of 1, incorrect answers a score of 0). The total financial literacy variable wa…
Grable et al.	2021	Subjective	1	Financial literacy was measured with the single item "How knowledgable are you about personal finance topics?". Participants responded on a 5-point Likert scale (1 = not knowledgeable at all, 2 = slightly knowledgeable, 3 = moderately knowledgeable, 4 = very knowledgeable, 5 = extremely knowledgable. higher scores indicate higher levels of financial literacy.
Wang et al.	2023	Objective	65	The Financial Literacy Tests (FLTs) scale consists of 5 subtests: financial knowledge (20 items, α = .76), financial capacity (15 items, α =.86), financial management values (12 items, α =83), financial ethics (9 items, α =.89) and wealth values (9 items, α =.83). Scores on all five tests are converted into percentages, such that each subscale has a maximum score of 100. Higher scores indicate hi…

## Sheet: Supp Table B
Supplementary Table B: Measurement of Gambling
Author	Year	Type	Number of items	Item(s)	Detailed description of measurement
Amonhaemanon	2022	Frequency	1	How often have you purchased lottery tickets in the past year?	Participants were categorised into three groups: probable pathological gambler (buys lottery at every draw date); at-risk gambler (buys lottery frequently but not every draw date); social gambler (buys lottery once in a while).
Amonhaemanon	2023	Frequency	2	How often have you purchased loterry tickets in the past year? How much did you spend?	Participants responded to the first question on a 4-point Likert scale from 1 = once in a while to 4 = every draw. Participants responded to the second question on an 8-point Likert scale from 1 = less than 30 USD to 8 = more than 160 USD. Gambling intensity was calculated by multiplying the two items and then participants were catgorised on the basis of their scores into low, fair, or high group…
Bechetti et al.	2018	Frequency	2	Which of the following games do you play or have you played? Do you buy scratch-off tickets?	The first question listed the following games: lottery, card games with money, bingo, bets on horses or dog or other animals, sports bets, slot machine or videopoker, bets on stock market, skill games with money. Participants responded to the first question on an 8-point Likert scale (never, few times a year, about once a month, about once a week, more than once a week, about once a day, up to 3 …
Cho et al.	2022	Frequency	1	Over the past 12 months, how often did you buy a lottery ticket?	Participants responded on a 6-point Likert scale (1 = never, 2 = less than once a month, 3 = about once a month, 4 = about once a week, 5 = a few times a week, 6 = almost every day). Gambling frequency was treated as a continuous variable.
Razen et al.	2021	Frequency	1	How often do you gamble?	Participants responded on a 5-point Likert scale (never, seldom, occassionally, often, very often). Gambling frequency was treated as a continous variable.
Watanapongvanich et al.	2022	Frequency	1	Do you gamble in lotteries or at casinos, or bet on sporting events or horse races?	Participants responded on a 7-point Likert scale (1 = do not gamble at all, 2 = used to gamble but not anymore, 3 = hardly gamble, 4 = gamble several times a year or so, 5 = gamble once a month or so, 6 = gamble once a week or so, 7 = gamble almost every day). Participants were categorised into one of two groups on the basis of their responses; respondents who answered between 1 and 5 were coded …
Watanapongvanich et al.	2021	Frequency	1	Do you gamble in lotteries or at casinos, or bet on sporting events or horse races?	Participants responded on a 7-point Likert scale (1 = do not gamble at all, 2 = used to gamble but not anymore, 3 = hardly gamble, 4 = gamble several times a year or so, 5 = gamble once a month or so, 6 = gamble once a week or so, 7 = gamble almost every day). Participants were categorised into one of two groups on the basis of their responses; respondents who answered between 1 and 5 were coded …
Grable et al.	2021	Problems	1	How likely is it that you would bet a day’s income at a casino?	Participants responded on a 10-point Likert scale (1 = very unlikely to 10 = very likely). Gambling frequency was treated as a continuous variable.
Wang et al.	2023	Problems	19	Harmful behaviour: e.g., You spend more on the sports lottery than you can afford. Over expectation: e.g., You feel excited about spending more on sports lottery. Compulsive disorder: e.g. You attempt to cut down your sports lottery buying but fail Depression sign: e.g., You feel frustrated when you fail to win a prize through sports lottery	Participants responded on a 5-point scale (1=never to 5=always). The scale measures four dimensions: (1) Harmful behaviour captures the negative impact of gambling on work, life, and relationships (8 items), (2) Overexpectation examines whether players expect to win excessively (5 items), (3) Compulsive disorder measures whether players spend too much time and money gambling and have difficulty c…
